# Supplementary material for: AgBioData consortium recommendations for sustainable genomics and genetics databases for agriculture
Source: Database (Oxford). 2018 Sep 18;2018:bay088. doi: 10.1093/database/bay088 (PMC6146126; doi:10.1093/database/bay088)
Supplement: Supplementary Data [file bay088_supp.zip]

Archive with 2 entries (2 files):
- Supplementary Material1 through 4 resubmission.docx
- SupplementaryMaterial5.xlsx
