# Supplementary material for: AgBioData consortium recommendations for sustainable genomics and genetics databases for agriculture
Source: Database (Oxford). 2018 Sep 18;2018:bay088. doi: 10.1093/database/bay088 (PMC6146126; doi:10.1093/database/bay088)
Supplement: Supplementary Data [file bay088_supp.zip › SupplementaryMaterial5.xlsx]

## Sheet: Tables S9.csv
Suplementary Material 5. Existing infrastructure projects to support programmatic data access
Project		Description	Noteworthy Features	Discovery	Storage	Analysis	Transfer	Authentication
Agave API	https://agaveapi.co/	Agave is an open source, platform-as-a-service solution for hybrid cloud computing	Manages end-to-end lifecycle of an application's execution; a data management platform with single coherent API for data access; NoSQL metadata service; manages authentication; interfaces easily with CyVerse			x	x	x
Apollo	http://genomearchitect.org	Collabortive manual annotation tool	Real-time, Web-services integrated, Chado export; can consume SPARQL, REST	x
BioLink	https://github.com/biolink/biolink-api	API for linked biological knowledge	use by Monarch Initiative (https://api.monarchinitiative.org/api), will be used by Planteome (http://planteome.org/about)	x	x	x	x	x
Biomart	http://www.biomart.org/	A community-driven project to provide unified access to distributed research data	Hosted by Ensembl, but can set up local instances.	x	x	x	x	x
Breeding API (Brapi)	https://brapi.org/	Open source API for Breeing data	Specifies a standard interface for plant phenotype/genotype databases to serve their data to crop breeding applications	x	x		x	x
CyVerse	http://www.cyverse.org/	NSF funded cyberinfrastructure for life sciences research.	Integrated data storeage, sharing, and analysis; provides authentication services; publishes data to external repostories and to the CyVerse Data Commons; individuals or communities can integrate new applications or workflows			x	x	x
ElasticSearch, SOLR	https://info.elastic.co; http://lucene.apache.org/solr/	Indexers to speed search and discovery	ElasticSearch and SOLR are built on the Lucene search engine; offer aggregation functions for search results which can be a useful guide for end users; indices can be shared across multiple resources for federated search.	x
Galaxy	https://usegalaxy.org/	Workflow tool with built-in workflows and tools, but no infrastructure.	Can be access with the public instance or downloaded and installed locally; abstracts (wraps) common bioinformatics packages in a graphical user interface; supports integration of storage, tools, and compute and provides community workflows.		x	x	x	x
InterMine	http://intermine.org/	A data warehousing tool built specifically for integration, querying and analysis of complex biological data.	Extensible schema (built on Sequence Ontology). flexible framework for developing tools for data integration; PostgreSQL backend; future directions for graph databases (neo4j); core support for loading data from Chado; InterMine Web Services API with language bindings in Perl, Python, Ruby, Java, JavaScript and R (in development). 30 publicly available Mines and counting.	x	x	x
IRODS	https://irods.org/	Open source data management software used worldwide by research organizations and government agencies.	Allows access to distributed storage assets under a unified namespace; has a metadata catalog that describes every data object, collection, storage resource, and user in each administrative zone; rule engine that permits any action to be initiated by any event trigger anywhere in the zone; enables secure collaboration, so users only need to log in to the system to access data hosted at remote sit…		x		x	x
Tripal/Tripal 3	https://github.com/tripal/tripal	Toolkit for construction of GGB databases	New features for Tripal 3 includes: query across sites using web services; allows DBs to write connectors to their own data types, but Chado is default connector; has an ES module		x	x	x	x
